# Supplementary material for: Lipids in salicylic acid-mediated defense in plants: focusing on the roles of phosphatidic acid and phosphatidylinositol 4-phosphate
Source: Front Plant Sci. 2015 May 28;6:387. doi: 10.3389/fpls.2015.00387 (PMC4446532; doi:10.3389/fpls.2015.00387)
Supplement: Supplementary file 1 [file Table1.XLSX]

## Sheet: Sheet 1
Table 1
Folder	Title	Date	Journal	Category	Key Points
SA	Constitutive salicylic acid accumulation in pi4kIII beta 1 beta 2 Arabidopsis plants stunts rosette but not root growth	2014.3	New Phytologist	PI4K, SA	PI4Kb1b2-ko shows dwarf phenotype, has high level of SA &PR-1. pi4kIIIb1b2eds1/npr1/sid2/NahG no dwarf, normal level of SA except npr1. b1 and b2 are upstream of eds1, and need functional SA biosynthesis and perception through NPR1 to express the dwarf phenotype.
SA	Phosphatidylinositol 4-kinase activation is an early response to salicylic acid in arabidopsis suspension cells	2007.7	Plant Physiology	PI4K, SA	SA treatment induced a rapid and early decrease of PIs and increase in PI4P and PIP2. The effects of wortmannin on SA-responsive transcriptomes were studied.
SA	Plastidial fatty acid levels regulate resistance gene-dependent defense signaling in Arabidopsis	2007.4	PNAS	Oleic acid,	The oleic acid -regulated pathway is independent of SA rrt eds1 and pad4.
SA	Oleic acid levels regulated by glycerolipid metabolism modulate defense gene expression in Arabidopsis	2004.4	PNAS	Oleic acid,	18:1 levels in plastids are regulated by means of acylation with G3P, and a balance between G3P and 18:1 is critical for the regulation of salicylic acid- and jasmonic acid-mediated signaling pathways
SA	Oleic Acid–Dependent Modulation of NITRIC OXIDE ASSOCIATED1 Protein Levels Regulates Nitric Oxide–Mediated Defense Signaling in Arabidopsis	2012	Plant Cell	Oleic acid,	NITRIC OXIDE ASSOCIATED1 (NOA1) 18:1 levels regulate NO synthesis, and, thereby, NO-mediated signaling, by regulating NOA1 levels.
SA	Fatty Acid–Derived Signals in Plant Defense	2009	Annu. Rev.	Oleic acid, FA, JA, SAR	Review on involvement of FA in plant defense. ssi2
SA	Changes in C12:0, C18:1, C18:2 and C20:2 fatty acid content in wheat treated with resistance inducers and infected by powdery mildew	2009	Plant Biology	HSA, FA	the effect of the following inducers of resistance: Iodus40, hep- tanoyl salicylic acid (HSA), Milsana and trehalose on FA accumulation (Linolenic acid (C18:3), linoleic acid (C18:2) and pal- mitic acid (16:0)).
SA	Changes in actin dynamics are involved in salicylic acid signaling pathway	2014	Plant Science	Actin, SA	SA treatment leads to rapid disruption of actin filaments, and this effect was prevented by exogenous addition of PA.
SA	Salicylic acid modulates levels of phosphoinositide dependent-phospholipase C substrates and products to remodel the Arabidopsis suspension cell transcriptome	2014.11	FRONTIERS IN PLANT SCIENCE	PI-PLC, SA	in Arabidopsis suspension cells SA treatment leads to an increase in phosphoinositides, then demonstrate that SA leads to a significant 20% decrease in phosphatidic acid, indicative of a decrease in PI-PLC products. We propose a model in which SA inhibits PI-PLC activity and alters levels of PI-PLC products and substrates, thereby regulating gene expression divergently.
	Exogenous Trehalose Induces Defenses in Wheat Before and During a Biotic Stress Caused by Powdery Mildew	2014.3	Phytopathology	PM	lipid metabolism was shown to be altered by TR spraying via the upregulation of lipoxygenase (lox) and lipid-transfer protein (ltp)-encoding gene expression
Book Chapter	pPLA: Patatin-Related Phospholipase As with Multiple Biological Functions	2014		pPLA, mini review
SA	Lipid metabolism is differentially modulated by salicylic acid and heptanoyl salicylic acid during the induction of resistance in wheat against powdery mildew	2013.6	Journal of Plant Physiology	SA, HSA	HSA treatment resulted in earlier up-regulations of the phospholipase C2-encoding gene expression and it specifically affected the expression of a lipid transfer protein-encoding gene, continuous lipoxygenase (LOX)-encoding gene expression.
Database	Arabidopsis phospholipase Dbeta1 modulates defense responses to bacterial and fungal pathogens	2013.7	New Phytologist	PLD, SA	PLDb1 plays a positive role in pathogen-induced JA production and plant resistance to the necrotrophic fungal pathogen B. cinerea, but a negative role in the SA-dependent signaling pathway and plant tolerance to infection with biotrophic Pst DC3000.
Book Chapter	Lipases in signaling plant defense responses	2014		review	Lipases in ETI (PLC, DGK, PA, PLD), HR (PLA), basal. JA,
Book Chapter	Phospholipase A in plant immunity	2014		PLA, review
Database	Involvement of phospholipase D and NADPH-oxidase in salicylicacid signaling cascade	2013.5	Plant Physiology and Biochemistry	PLD, SA
Database	Phosphoglycerolipids are master players in plant hormone signal transduction	2013.6	Plant cell rep	PA, NADPH, SA, review	The involvement of lipid signaling in the early responses to ABA, SA and auxins is then detailed. One of the most important signaling lipid in plants PA.
SA	Effects of Salicylic and Jasmonic Acid on Phospholipase D Activity and the Level of Active Oxygen Species in Soybean Seedlings	2011.11	Biochemistry	SA, PLD,	In this work we have found that salicylic acid treatment evoke activation of phospholipase D responsible for the production of second messenger phosphatidic acid. Mediators of the defense reactions also affected the balance of active oxygen species and in particular induced accumulation of endogenous hydrogen peroxide and changes in the activities of antioxidant enzymes (catalase, peroxidases, an…
SA	EDR2 negatively regulates salicylic acid-based defenses and cell death during powdery mildew infections of Arabidopsis thaliana	2007.7	BMC Plant Biology	Lipid Transfer domain, Binds PI4P	EDR2 encodes a novel protein with a pleckstrin homology and a StAR transfer (START) domain as well as a plant-specific domain of unknown function, DUF1336. The pleckstrin homology domain binds to phosphatidylinositol-4-phosphate in vitro and an EDR2:HA:GFP protein localizes to endoplasmic reticulum, plasma membrane and endosomes.
SA	AtPLAI is an acyl hydrolase involved in basal jasmonic acid production and Arabidopsis resistance to Botrytis cinerea	2007.7	Journal of Biological Chemistry	PLAI, JA	AtPLAI- deficient plants exhibited more damage than wild type plants after B. cinerea infection, and pretreatment of plants with methyl jasmonate alleviated pathogen damage to the mutant plants. The study shows that AtPLAI is an acyl hydrolase, rather than a specific phospholipase A. AtPLAI is involved in basal JA production and Arabidopsis resistance to the necro- trophic fungus B. cinerea.
Database	Phospholipases in action during plant defense signaling	2011.1	Plan signaling & behavior	Mini review	PLA, PLC, PLD, PA
SA	Phospholipase C/diacylglycerol kinase-mediated signalling is required for benzothiadiazole-induced oxidative burst and hypersensitive cell death in rice suspension-cultured cells	2007.3	Protoplasma	PLC/DGK, PA, ROS	PLC/DGK-mediated signalling plays an important role in BTH-induced oxidative burst, hypersensitive response, and activation of de- fence response in rice.
SA	Involvement of phospholipases C and D in early response to SAR and ISR inducers in Brassica napus plants	2006	PLANT PHYSIOLOGY AND BIOCHEMISTRY
SA	Expression of Arabidopis phospholipase A genes in Petunia x hybrida. Increased hypersensitive-like response after infection with Botrytis cinerea and Pseudomonas syringae pv. tomato DC3000 demonstrates a function for phospholipase A in pathogen defence	2005.7	PHYSIOLOGICAL AND MOLECULAR PLANT PATHOLOGY	PLA SA
SA	Spatio-temporal expression of patatin-like lipid acyl hydrolases and accumulation of jasmonates in elicitor-treated tobacco leaves are not affected by endogenous levels of salicylic acid	2002	PLANT JOURNAL
Database	Differential expression of genes encoding Arabidopsis phospholipases after challenge with virulent or avirulent Pseudomonas isolates	2002.8	MPMI
SA	Plant phosphoinositide-dependent phospholipases C: Variations around a canonical theme	2013.7	Biochimie	Review	PI-PLC
	The Arabidopsis DREB2 genetic pathway is constitutively repressed by basal phosphoinositide-dependent phospholipase C coupled to diacylglycerol kinase	2013.8	FRONTIERS IN PLANT SCIENCE	abiotic
SA	Phosphoinositide-signaling is one component of a robust plant defense response	2014.6	FRONTIERS IN PLANT SCIENCE	SA, PI, SAR

## Sheet: Table 1
	Table 1
	Plant Species	Lipid-signaling enzymes/protei	Pathogens/Elicitors	Subcellular localization	Bioassay result	Mutant phenotype	Measurement of enzyme activities	Function in immunity	Refs.
	Oryza sativa (rice)	OsPLD	Xanthomonas oryzae pv oryzae.	Plasma membrane of mesophyll cells	Susceptible	-	PLD transcripts peaked in 4 days.	-	Young, 1996
			Xanthomonas oryzae pv oryzae.(avrXa10)	Clustered in membranes adjacent to bacterial cells	Resistant	-	PLD transcripts peaked in 2 days.	-
		OsPLC	Xanthomonas oryzae pv oryzae.	-	Susceptible	-	PLC transcript level was higher than that in resistant interactions at 3 and 4 days.	-
			Xanthomonas oryzae pv oryzae.(avrXa10)	-	Resistant	-	PLC transcripts peaked in 2 days.	-
	Oryza sativa (rice, suspension-cultured cells)	OsPLD	N-acetylchitooligosaccharide	Microsomal membrane	-	-	PC-PLD activity increased to a first peak after 20 min and a second peak after 120 min, coinciding with/preceded the corresponding peaks of ROS generation. Induce both the 1st and 2nd phases of ROS generation		Yamaguchi, 2005, 2003
		OsPLC	N-acetylchitooligosaccharide	Microsomal membrane	-	-	PLC activity increased at 10-30 min. Induce the 1st phase of ROS generation		Yamaguchi, 2005, 2003
	Oryza sativa (rice)	OsPLDβ1	-	-	-	OsPLDβ1-knockdown plants show ROS generation, expression of defense genes, HR-like cell death and increased phytoalexin production.	-	Negative regulator of defense responses and is involved in disease resistance in rice.	Yamaguchi, 2009
			Pyricularia grisea		OsPLDβ1-knockdown plants show resistance		-
			Xanthomonas oryzae pv oryzae		OsPLDβ1-knockdown plants show resistance		-
	Lycopersicon esculentum (tomato, suspension-cultured cells)	LePLD	Fungal Elicitor xylanase				Induce PLD-generated PA		van der Luit, 2000
			N,N’,N’’,N’’’-tetraacetyl- chitotetraose				-
			flg22				-
		LeDGK	Fungal Elicitor xylanase				Produce PA, which was subsequently metabolized to DGPP			DGPP: diacylglycerol pyrophosphate
			N,N’,N’’,N’’’-tetraacetyl- chitotetraose				Produce PA, which was subsequently metabolized to DGPP
			flg22				Produce PA, which was subsequently metabolized to DGPP
	Lycopersicon esculentum (tomato)	LePLDβ1	Fungal Elicitor xylanase (wt and mutant)	-	-	-	LePLDβ1 transcripts level peaked at 2.	-	Laxalt, 2001
			chitotetraose	-	-	-	No induction of PLDb1 expression	-
	Lycopersicon esculentum (tomato, suspension-cultured cells)	LePLDβ1	Fungal Elicitor xylanase	punctuate structures within the cytosol	-	-	LePLDβ1-silenced cells showed a strong decrease in xylanase-induced PLD activity, and enhanced ROS generation induced by xylanase.	Likely a negative regulator.	Bargmann, 2006
	Nicotiana tabacum (tobacco, suspension-cultured cells expressing Cf-4-resistance gene)	PLC-DGK	AVR4		-	-	Increased PA and DGPP, oxidative burst. PLC activation and PA production are upstream of ROS generation.		de Jong, 2004	PA targets
	Nicotiana benthamiana (tobacco, )	NbSEC14	Ralstonia solanacearum			NbSEC14-silencing plants showed compromised expression of PR-1 and accumulation of JA and JA-Ile, reduced activities of DGK, PLC and PLD as well as generation of DAG and PA induced by avirulent Ralstonia solanacearum.	Overexpression of NbSEC14 in N. benthamiana increased all DGK, PLC and PLD activities, and levels of DAG and PA.		Kiba, 2014
	Nicotiana tabacum (tobacco, suspension-cultured cells)	NtPLDβ1	Elicitors (PiE, PvX)	-	-	-	The transcripts were upregulated		Suzuki, 2007
	Arabidopsis	AtPLDα1 (GI:18400879)	Pst DC3000				mRNA level increased and remained constitutively elevated under all treatment conditions including MgCl2 control.		Zabela, 2002
			Pst DC3000 (hrpA)
			Pst DC3000 (avrRpm1)
			SA				Similar as wounding.
		AtPLDβ (GI:15284210)	Pst DC3000				Increased mRNA level between 30 and 60 min post inoculation, yet significantly lower than PLDα1 or γ 1.
			Pst DC3000 (hrpA)
			Pst DC3000 (avrRpm1)
			SA				No much change
		AtPLDγ1 (GI:2653884)	Pst DC3000				Increased mRNA level beginning around 60 min post inoculation
			Pst DC3000 (hrpA)
			Pst DC3000 (avrRpm1)				Increased mRNA level beginning around 60 min and sustained 4 h post inoculation.
			SA				mRNA levels elevated within 2 h of 5mM SA treatment.
		lysoPL1 (GI:14532651)	Pst DC3000				Increased mRNA level beginning around 60 min post inoculation and remained high for 2 h before dropping to background.
			Pst DC3000 (hrpA)				Similar as above.
			Pst DC3000 (avrRpm1)				Increased mRNA level beginning around 60 min post inoculation and remained elevated at 4 h.
			SA				mRNA levels elevated within 3 h of 5mM SA treatment.
	Arabidopsis thaliana (cells)	PLD	SA				PLD activity was induced 45 min after SA addition.	PLD may function upstream of the genes induced by SA as both a positive and negative regulator.	Krinke, 2009
			SA+ n-butanol				Expressions of PR-1 and WRKY38 induced by SA were inhibited.
	Arabidopsis thaliana	PLDβ1 (At2 g42010)	MeJA				PLDβ1 transcript level was increased.	PLDβ1 plays a negative role in plant resistance to bacterial pathogens but a positive role in defense against the necrotrophic fungal pathogen Botrytis cinerea.	Zhao, 2013
			SA/MeSA				PLDβ1 transcript level was decreased.
			H2O2				The expression of PLDb1 was suppressed in the early phase (3 h) but increased later (20 h).
			ABA				Induced a transient increase in PLDb1 expression at 6 h
			Pst DC3000		ko plants show enhanced resistance	SA level and expression levels of SA-induced genes in PLDβ1-deficient plants were higher whereas levels of JA and JA-induced gene expressions were lower. Mutants also generated more H2O2. Lower level of PA when inoculated with Pst DC3000.	the expression of PLDb1 was induced
			Pst DC3000 (avrRpt2)		ko plants show enhanced resistance
			Botrytis cinerea		ko plants show eds	Low level of PA, JA and JA-induced genes
	Arabidopsis thaliana	PLDδ	Blumeria graminis f. sp. hordei (Bgh)	Penetration site	ko plants show eds				Pinosa, 2013
			Erysiphe pisi		ko plants show eds
			Chitin			The epxpression of PTI-responsive gene delayed in ko plants.
	Arabidopsis thaliana	PLDδ	Pst DC3000						Johansson, 2014
			Pst DC3000 (avrRpm1)				HR
		PLDα1	ko mutants tested with Psm and Psm(avrRpm1), and none of them show altered disease phenotype towards the bacteria. Pea powdery mildew was also tested on the mutants, only PLDd, PLDa1d and PLDb1-1b2d show eds.
		PLDα2
		PLDα3
		PLDβ1
		PLDβ2
		PLDδ
		PLDε
		PLDζ1
		PLDζ2
		PLDγ1
		PLDγ2
		PLDγ3
		PLDα1δ
		PLDβ1-1β2
		PLDβ1-1β2δ
	Arabidopsis	PLC-DGK	AvrRpm1 or AvrRpt2				1st phase of PA 2h		Andersson, 2006	PA induction requires RPM1 protein.
		PLD					2nd phase of PA 3~4h
			PA treatment				cell death and defense-gene activation (PR-1)
	Arabidopsis thaliana (cells)	PI4Ks	SA				PI4K was activated within 2 min after SA treatment, paralleled a decrease in PI and an increase in PI4P and PI(4,5)P2.		Krinke, 2007
	Arabidopsis thaliana	PI4KIIIb1b2				Double knockout plants showed stunted rosette growth and short root, accumulated a high concentration of SA, constitutively expressed SA marker genes.		May be negative regulators upstream of EDS1 in SA signaling.	Sasek, 2014
			Pseudomonas syringae		Double ko mutants were more resistant.

## Sheet: Table 2-1-2 - Table 1. Evidence
	Supplemental Table 1. Evidence for the involvement of PLC/PLD in plant defense signaling from different pathogsystems
	↑, increase; ↓, decrease; ko, gene knockout; x, not detected; -, no data available; Bold font, increasement is higher; 10, first phase; 20, second phase; Grey font, anticipated; In column with ∗: Italic font, gene transcripts; Normal font, enzyme activity.
	Pathosystem		Measurement of PLD/PLC/PI4K and related phenotype*	Lipid generation and timing			SA/ROS generation and timing			Refs.
	Host	Pathogen/Elicitor		Lipid	10	20	SA/ROS	10	20
	Oryza sativa (rice)	Xanthomonas oryzae pv oryzae.(avrXa10)	PLD 2d ↑; PLC 2d ↑	_	_	_	_	_	_	Young et al., 1996
		Xanthomonas oryzae pv oryzae.	PLD 4d ↑; PLC 1~4d ↑	_	_	_	_	_	_
	Oryza sativa (rice, cells)	N-acetylchitooligosaccharide	PLD ↑	PC↓ (PA↑)	20min	120min	ROS↑	20min	120min	Yamaguchi et al., 2003, 2005
			PLC ↑	PIP2↓ (PA↑)	10~30min	_	ROS↑	20min	_
	Oryza sativa (PLDβ1-knockdown)	Pyricularia grisea and Xanthomonas oryzae pv oryzae	PLDβ1-ko (resistance ↑)	_	_	_	_	_	_	Yamaguchi et al., 2009
	Solanum lycopersicum (tomato, cells)	Fungal Elicitor xylanase / N,N’,N’’,N’’’-tetraacetyl- chitotetraose / flg22	PLC-DGK ↑	PA↑	4~10min	_	_	_	_	van der Luit et al., 2000 Bargmann et al., 2006
		Fungal Elicitor xylanase	PLD ↑	PA↑	4~16min	_	ROS↑	5~10min	15~30min
	Solanum lycopersicum (tomato, PLDβ1-silenced cells)	Fungal Elicitor xylanase	PLDβ1 ↓ 3h; PLD ↓ 1h	_	_	_	ROS↑	5~30 min	_	Bargmann et al., 2006
	Solanum lycopersicum (tomato)	Fungal Elicitor xylanase (wt and mutant)	PLDβ1 ↑ 2h; PLD ↑ 1.5h; PR-1 ↑ 72h	_	_	_	_	_	_	Laxalt et al., 2001
	Solanum lycopersicum (tomato, PLC4-silenced)	Cladosporium fulvum (Avr4)	Cf-4/Avr4-induced HR ↓	_	_	_	_	_	_	Vossen et al., 2010
	Solanum lycopersicum (tomato, PLC6-silenced)	Cladosporium fulvum / Verticillium dahliae / Pseudomonas syringae pv. tomato (Pst, AvrPto)	Cf-4-/Ve1-/Pto/Prf-mediated resistance ↓	_	_	_	_	_	_
	Nicotiana tabacum (tobacco, cells)	PiE (an oomycete elicitor) / PvX(a fungal xylanase)	PLDβ1 ↑	_	_	_	_	_	_	Suzuki et al., 2007
	Arabidopsis thaliana	Pst DC3000(wt or AvrRpm1)	PLDβ1 ↑ 0.5～1h	_	_	_	_	_	_	de Torres Zabela et al., 2002
		Pst DC3000	PLDγ1 ↑ 1~2h	_	_	_	_	_	_
		Pst DC3000 (AvrRpm1)	PLDγ1 ↑ 1~4h	_	_	_	_	_	_
		SA	PLDγ1 ↑ 2h	_	_	_	_	_	_
	Arabidopsis thaliana (cells)	SA	PLD ↑ 45min	_	_	_	_	_	_	Krinke et al., 2009
		SA+ n-butanol	PR-1 ↓	_	_	_	_	_	_
	Arabidopsis thaliana	SA/MeSA	PLDβ1 ↓	_	_	_	_	_	_	Zhao et al., 2013
		H2O2	PLDβ1 ↓ 3h, ↑ 20h	_	_	_	_	_	_
		Pst DC3000 (wt or AvrRpt2)	PLDβ1 ↑ 12h	PA↑	24h	_	SA↑	8~16h	_
		Botrytis cinerea	PLDβ1 ↑	PA↑	24h	_	ROS↑	1~3d	_
	Arabidopsis thaliana (PLDβ1-ko)	Pst DC3000	PR-1 ↑; PDF1.2 ↓	PA↑	24h	_	SA↑	8~16h	_
					24h	_	ROS↑	2~8h	_
		Pst DC3000 (AvrRpt2)		PA↑	24h	_	_	_	_
		Botrytis cinerea		PA↑	24h	_	SA↑	1~3d	_
					24h	_	ROS↑	1~3d	_
	Arabidopsis thaliana (PLDδ-ko)	Blumeria graminis f. sp. hordei / Erysiphe pisi	PLDδ-ko ( penetration rate ↑)	_	_	_	_	_	_	Pinosa et al., 2013
		Chitin	expression of PTI-responsive gene delayed	_	_	_	_	_	_
	Nicotiana tabacum (tobacco, cells expressing Cf-4 resistance gene)	Avr4	PLC-DGK ↑	PA↑	2~32 min	_	ROS	4～30 min	_	De Jong et al., 2004
	Arabidopsis thaliana	AvrRpm1 / AvrRpt2	PLC-DGK ↑	PA↑	2h	x	_	_	_	Andersson et al., 2006
			PLD ↑	PA↑	x	3~4h	_	_	_
		PA	PR-1 ↑	_	_	_	_	_	_
	Arabidopsis thaliana (cells)	SA	PI4K ↑	PI4P↑	2~60min	_	_	_	_	Krinke et al., 2007
	Arabidopsis thaliana (PI4KIIIβ1β2-ko)	P. syringae pv maculicola ES4326 / Pst DC3000	PI4KIIIβ1β2-ko (resistant ↑)	_	_	_	_	_	_	Sasek et al., 2014 Antignani et al., 2015
		_	ROS ↑; SA ↑; PR-1/2/5 ↑	_	_	_	_	_	_
	tabacco	Pseudomonas syringae pv. phaseolicola	_	_	_	_	SA↑	1~2h	6h	Mur et al., 2000
	Arabidopsis thaliana	Pst DC3000 (AvrRpt2)	_	_	_	_	SA↑	4h	8~12h	Shapiro and Gutsche, 2003
	Solanum tuberosum (potato)	Phytophthora infestans hyphal wall components / a lipid component (arachidonic acid)	_	_	_	_	ROS↑	0.5~3h	6~12h	Yoshioka et al., 2001
		SA	_	_	_	_	ROS↑	_	6~11h
